# Supplementary material for: High-Performance Flexible Energy Storage Devices Based on Graphene Decorated with Flower-Shaped MoS2 Heterostructures
Source: Micromachines (Basel). 2023 Jan 23;14(2):297. doi: 10.3390/mi14020297 (PMC9967960; doi:10.3390/mi14020297)
Supplement: Supplementary file 1 [file micromachines-14-00297-s001.zip]

Archive with 1 entries (1 files):
- micromachines-2163298-supplementary.pdf
